# Supplementary material for: Taxonomic and Functional Diversity of Benthic Macroinvertebrate Assemblages in Reservoirs of South Korea
Source: Int J Environ Res Public Health. 2022 Dec 30;20(1):673. doi: 10.3390/ijerph20010673 (PMC9819676; doi:10.3390/ijerph20010673)
Supplement: Supplementary file 1 [file ijerph-20-00673-s001.zip]

Archive with 1 entries (1 files):
- ijerph-1984327-supplementary.pdf
